# Supplementary material for: Quality Control in Targeted GC-MS for Amino Acid-OMICS
Source: Metabolites. 2023 Aug 31;13(9):986. doi: 10.3390/metabo13090986 (PMC10536693; doi:10.3390/metabo13090986)
Supplement: Supplementary file 1 [file metabolites-13-00986-s001.zip]

Archive with 1 entries (1 files):
- metabolites-2577063-supplementary.pdf
